# Supplementary material for: TIGIT impairs NK cell antifibrotic activity through the IFNγ–IFI30 axis in schistosomiasis-induced liver fibrosis
Source: Front Immunol. 2026 Feb 19;17:1766930. doi: 10.3389/fimmu.2026.1766930 (PMC12960536; doi:10.3389/fimmu.2026.1766930)
Supplement: Supplementary file 3 [file Table1.xlsx]

## Sheet: Sheet1
Figure3D	Control			KD
GAPDH	1.02366	1.05591	1.07607	0.961282	0.900803	1.17702
TIGIT	1.30693	1.59878	1.276	0.325078	0.265673	0.295872
IFI30	0.76722	0.968085	0.850387	1.16388	1.25216	1.26799
Figure3I	Control			anti-IFNγ
GAPDH	1.12209	0.942359	0.935552	1.01487	1.18822	0.796911
IFI30	1.10439	1.55859	1.21086	0.838098	0.704051	1.05541
BCL2	1.20494	1.55077	1.14092	0.629132	0.578949	0.70999
BAX	0.334311	0.412378	0.404144	1.20255	0.645813	1.12738
Figure4F	Control						Tigitfl/fl-Ncr1iCre/+
GAPDH	1.12924	0.813055	1.03076	1.0238	1.08117	0.921972	0.89837	0.893774	0.871404	0.868517	1.1602	1.30774
αSMA	1.29133	1.82651	1.52613	1.49341	1.22801	1.24442	0.768525	0.43907	0.645328	0.412863	0.239096	0.725102
COL1	1.46141	1.57167	1.29621	1.14742	0.94653	0.744861	0.700127	0.337543	0.348427	0.317633	0.322708	0.216408
TIGIT	1.12753	1.41824	0.917446	1.42648	1.44908	1.46452	1.25842	1.15727	0.95211	0.811576	0.485037	0.267489
IFI30	1.0022	1.2032	1.0378	1.00195	0.906334	1.0477	1.30786	1.27664	1.35652	1.48095	0.903684	0.817395
