# Supplementary material for: TIGIT impairs NK cell antifibrotic activity through the IFNγ–IFI30 axis in schistosomiasis-induced liver fibrosis
Source: Front Immunol. 2026 Feb 19;17:1766930. doi: 10.3389/fimmu.2026.1766930 (PMC12960536; doi:10.3389/fimmu.2026.1766930)
Supplement: Supplementary file 4 [file Table2.xlsx]

## Sheet: Sheet1
#ID	Sample1_FPKM	Sample1_count	Sample2_FPKM	Sample2_count	Sample3_FPKM	Sample3_count	Sample4_FPKM	Sample4_count	Sample5_FPKM	Sample5_count	Sample6_FPKM	Sample6_count	Pvalue
ENSG00000006534	1.29218	46	1.22539	69	0.574583	33	1.55029	92	1.45373	64	1.23829	90	0.0345688
ENSG00000008086	0.130688	65	0.206364	93	0.136135	60	0.286691	112	0.218375	87	0.259594	125	0.0406025
ENSG00000009694	0.468748	240	0.570408	262	0.555953	250	0.916146	374	0.866569	351	0.898859	445	1.78e-05
ENSG00000046653	0.691347	90	1.37783	195	0.852487	118	1.89331	217	2.25898	247	1.48244	226	0.0051037
ENSG00000071189	2.63938	675	2.51563	575	2.79069	622	4.05114	817	4.30429	868	4.24141	1047	6.72e-08
ENSG00000089682	2.41531	257	2.61138	248	1.95467	185	4.50828	385	3.1503	270	3.73644	387	0.00100444
ENSG00000216490	29.9314	1077	30.2484	1079	62.5326	2724	100.479	4520	79.9427	3231	96.9792	3828	0.00145947
ENSG00000100592	1.14934	192	1.48898	223	1.15153	168	1.26178	233	1.38751	254	1.97408	404	0.00198757
ENSG00000102524	0.713265	74	0.744334	69	0.802188	73	1.01606	84	1.86839	152	1.33416	134	0.00559984
ENSG00000106366	0.186604	24	0.131301	15	0.235017	27	0.711122	72	0.363054	37	0.299603	37	0.0158805
ENSG00000107864	0.553606	166	0.573835	157	0.457513	122	0.700919	162	1.18609	287	0.803555	237	0.00568566
ENSG00000107890	0.301834	82	0.260437	64	0.240379	58	0.398248	87	0.428574	93	0.527016	139	0.0154893
ENSG00000108984	0.140821	75	0.117637	57	0.071351	34	0.213201	91	0.285907	121	0.160086	83	0.0111617
ENSG00000109452	0.186983	62	0.172293	55	0.213217	66	0.253424	71	0.419381	117	0.274897	94	0.0335579
ENSG00000112144	1.34656	327	1.54002	342	1.5547	333	2.66089	526	2.43805	478	2.45958	579	8.37e-07
ENSG00000115355	0.155511	56	0.175474	44	0.239603	62	0.402356	96	0.224776	55	0.395941	116	0.0306665
ENSG00000119900	2.99631	992	3.85652	1154	3.07366	899	4.89597	1301	5.0801	1341	5.46429	1756	2.52e-06
ENSG00000121350	7.50348	1199	4.58181	651	5.40929	747	10.6148	1360	9.52384	1214	8.34037	1286	0.000223675
ENSG00000127329	0.093195	46	0.254052	112	0.129531	56	0.289612	114	0.262418	102	0.32739	155	0.023571
ENSG00000127364	0.562755	54	0.640935	55	0.547262	46	1.19617	91	0.949478	72	1.23336	113	0.00447541
ENSG00000128346	1.01297	72	1.21586	77	0.825444	52	1.9226	107	1.25136	70	2.03815	139	0.0289907
ENSG00000128487	0.387164	92	0.62411	104	0.583768	79	0.580605	118	0.700312	121	1.11285	208	0.00617897
ENSG00000128512	0.347804	88	0.387802	109	0.36304	84	0.455465	116	0.818804	169	0.457683	141	0.0154842
ENSG00000129204	0.445672	141	0.521089	158	0.280402	83	0.926801	235	0.549379	147	0.695884	227	0.00900693
ENSG00000134897	0	0	0	0	0	0	0.555894	69	1.19958	146	1.06302	158	3.11e-14
ENSG00000134899	5.63345	899	9.48986	1488	6.49681	828	7.42141	927	23.0053	3298	24.6421	4367	0.0200638
ENSG00000135119	0.664297	103	1.31534	151	1.92793	183	2.50947	233	1.01453	124	2.75338	316	0.0444829
ENSG00000136848	0.066819	18	0.126873	31	0.092129	22	0.239285	52	0.231614	51	0.199022	53	0.00659333
ENSG00000139351	2.49353	111	3.87494	148	3.09924	121	6.46057	228	5.04263	177	6.1656	232	0.000655398
ENSG00000139793	3.23337	563	4.00991	624	3.66543	438	5.54683	796	5.90144	859	5.37478	898	1.48e-06
ENSG00000141447	0.317322	53	0.355498	53	0.316305	41	0.536397	72	0.679531	90	0.542039	80	0.0161196
ENSG00000143079	0.161543	38	0.157798	34	0.25874	54	0.47391	89	0.314613	59	0.267874	61	0.0439006
ENSG00000146376	1.62376	288	1.93142	308	1.70363	265	3.08216	436	2.55006	358	2.95464	507	6.52e-05
ENSG00000149548	0.698082	108	0.811331	115	0.709583	97	0.792582	99	1.49868	184	1.23593	185	0.0306123
ENSG00000151136	0.069918	16	0.226104	47	0.058041	12	0.244976	45	0.320603	59	0.229095	51	0.0449403
ENSG00000151229	1.06888	289	1.0129	245	1.07862	255	1.3777	305	2.16463	466	1.4933	387	0.00143777
ENSG00000153233	0.462205	66	0.735013	93	0.603731	73	1.14642	129	1.13463	126	0.803614	109	0.0157526
ENSG00000153253	0.161076	59	0.306201	100	0.197434	63	0.530798	154	0.385268	107	0.372927	132	0.00593799
ENSG00000154721	0.290999	40	0.400299	55	0.238441	33	0.531126	60	0.855849	99	0.406143	63	0.0288426
ENSG00000157483	0.277827	96	0.294802	92	0.196988	60	0.499933	138	0.412089	113	0.327107	109	0.037232
ENSG00000162378	0.256757	83	0.253747	74	0.201262	57	0.38736	100	0.491462	126	0.285056	89	0.0394359
ENSG00000162804	0.358027	108	0.466047	129	0.577235	143	1.14369	278	0.711334	177	0.792537	240	0.000301134
ENSG00000162999	0.37978	58	0.237667	42	0.109655	20	0.435804	65	0.484227	79	0.420762	78	0.0169898
ENSG00000164764	1.34616	203	2.10414	286	1.31383	174	3.03767	367	2.71224	325	2.53699	371	0.000611907
ENSG00000166016	0.302861	59	0.720841	126	0.298485	51	0.886665	138	0.689925	107	0.752602	142	0.0354944
ENSG00000166387	1.29768	163	1.84102	223	1.05564	121	2.63125	290	1.93747	194	2.546	300	0.00820331
ENSG00000168679	0.579309	55	0.762363	67	0.600136	54	1.8994	103	0.979325	75	1.13705	103	0.0187714
ENSG00000168811	0.55245	33	0.368137	20	0.330138	18	0.913178	45	1.02665	50	0.715209	42	0.0228115
ENSG00000169989	0.532719	53	0.481246	43	0.860853	75	1.19237	94	1.13628	89	0.978394	93	0.0253108
ENSG00000173930	1.46419	310	2.62403	499	1.54014	287	4.25754	720	3.16225	531	4.15074	851	8.12e-06
ENSG00000176171	0.597199	72	0.414309	43	0.20153	21	1.36869	130	0.961649	91	0.454389	50	0.0206392
ENSG00000178184	0.195756	31	0.31375	44	0.209015	29	0.763063	94	0.377613	46	0.323032	48	0.039673
ENSG00000178917	3.66487	210	3.79366	191	2.35871	123	5.38828	256	5.08467	233	5.05944	287	0.00336522
ENSG00000183629	5.46518	436	10.7356	769	5.68677	398	14.6295	932	13.3459	844	13.3836	1033	8.31e-05
ENSG00000188501	0.313503	40	0.545407	62	0.230869	26	0.880045	88	0.730301	73	0.468598	57	0.0449644
ENSG00000188629	1.06883	94	1.55078	114	1.26963	90	4.2029	260	3.77772	226	1.75046	145	0.000123234
ENSG00000197808	1.03623	115	1.16581	108	1.08604	115	1.67464	160	2.23908	181	1.39798	165	0.00503404
ENSG00000197978	2.21073	150	1.60682	98	1.93035	115	3.12731	170	2.88388	156	2.95919	195	0.0103195
ENSG00000204390	1.08178	110	0.839722	77	0.975824	87	1.75496	142	1.72231	138	1.49923	147	0.00433765
ENSG00000205085	1.03758	225	1.13943	234	0.732903	139	1.91796	320	1.35736	246	1.50984	334	0.00335527
ENSG00000214688	0.143215	28	0.191451	33	0.177662	30	0.271538	42	0.308421	47	0.399793	75	0.0288102
ENSG00000235272	0.683914	55	0.028095	2	0.111422	8	4.54749	288	4.40152	276	4.68321	359	0.000335905
ENSG00000241058	1.77435	155	2.77471	184	2.07021	141	3.70809	243	3.75234	243	2.84446	212	0.00672481
ENSG00000242852	0.045917	9	0.211437	37	0.073732	13	0.264112	42	0.250724	39	0.273472	52	0.0369772
ENSG00000249709	1.8636	213	2.14277	206	1.53214	151	4.9542	447	5.57886	506	5.18244	565	2.47e-18
ENSG00000253953	0.28522	54	0.257552	44	0.332341	55	0.521676	79	0.488169	73	0.496382	91	0.0212736
ENSG00000256206	3.24092	157	1.28912	57	1.30827	56	3.68521	143	5.99163	231	2.79709	132	0.00904841
ENSG00000261732	0.88999	189	0.36635	70	0.269654	51	4.21244	712	2.25015	377	0.53855	111	0.0176926
ENSG00000268861	0.133319	27	0.084229	15	0.031123	6	0.831748	131	0.320105	50	3.52339	672	9.59e-05
ENSG00000285171	3.04517	213	0.95736	66	1.41644	95	2.52278	154	3.95319	239	4.63358	342	0.00339049
NewGene_10048	0.566403	26	0.657204	27	0.875409	35	2.40912	86	1.80828	64	1.1291	49	0.00350631
NewGene_1024	0.618401	25	0.672576	26	0.283159	11	1.06587	39	1.59602	43	1.26713	40	0.0339898
NewGene_1048	17.6411	3746	20.3461	3882	17.0144	3171	28.9497	5396	25.5303	4299	31.0447	7090	2.73e-08
NewGene_10493	2.88207	154	3.01269	144	2.76912	130	4.96106	204	6.36034	258	4.08821	201	0.00190158
NewGene_1128	2.61353	302	3.39373	334	2.94871	308	5.96198	503	4.66207	411	4.28816	471	0.000292243
NewGene_1270	0.391448	16	1.27965	53	0.359489	17	2.64728	98	0.710519	34	1.10016	51	0.0478621
NewGene_135	0.339433	27	0.528952	38	0.580792	41	0.929875	59	0.966166	61	0.78538	61	0.033434
NewGene_1397	1.11392	62	1.25769	63	1.13926	55	2.28716	101	1.68327	74	1.78355	95	0.0341534
NewGene_1442	0.53336	132	0.883673	149	0.610536	117	1.74504	237	1.42358	207	0.850557	173	0.00480022
NewGene_1618	0.39903	71	0.779829	123	0.598449	92	0.79617	112	1.02255	143	1.00287	170	0.036247
NewGene_1621	0.340842	32	0.436466	37	0.436482	36	1.15862	86	0.753954	56	0.665091	60	0.00982891
NewGene_1705	1.54879	417	1.5973	487	1.44382	401	2.19347	548	3.22038	678	2.25463	656	0.000169866
NewGene_2149	1.13482	317	2.38003	596	1.46904	360	2.39403	534	2.46846	547	2.96366	800	0.00887882
NewGene_2269	1.65863	141	2.5314	194	1.64631	123	3.95693	269	2.66847	180	2.44765	202	0.0312258
NewGene_2514	0.438319	111	0.642509	147	0.230084	52	1.33643	271	0.608105	122	1.02954	253	0.00232599
NewGene_2586	0.370452	31	0.764175	57	0.621453	46	0.982782	66	1.40689	93	0.975692	78	0.0207985
NewGene_3006	0.444525	57	0.412997	50	0.373067	39	1.08785	108	0.703591	74	0.701778	73	0.0125024
NewGene_3082	0.261383	62	0.396814	72	0.326007	69	0.319933	52	0.58245	149	0.628768	132	0.0453076
NewGene_3399	0.993966	157	1.47111	209	0.74946	104	2.13968	270	1.68264	211	2.17051	331	0.0011485
NewGene_3415	0.523424	34	0.332702	20	0.267968	16	0.778231	40	1.15871	60	0.843305	53	0.00823213
NewGene_3718	0.882043	137	1.2831	167	0.898589	118	1.54853	202	1.31432	187	1.67257	251	0.00275619
NewGene_403	0.276072	21	0.524909	33	0.5939	24	1.03818	60	1.61622	57	1.10161	46	0.00959167
NewGene_4450	0.565352	37	0.782174	52	0.632315	32	1.17382	64	0.741602	52	1.3749	89	0.0334438
NewGene_4480	0.510564	83	0.532486	78	0.3843	55	1.02714	133	0.899362	115	0.681406	107	0.00727355
NewGene_4677	0.441778	70	0.426385	61	0.304549	43	1.32231	167	0.670529	84	0.773054	119	0.000819824
NewGene_4888	0.384797	50	0.820049	90	0.8266	84	1.49885	139	1.77049	170	1.41662	166	0.000194328
NewGene_4929	0.596295	29	0.530238	24	0.663571	29	1.94349	76	1.27642	50	0.987676	47	0.00740244
NewGene_4948	0.980526	131	1.66734	183	0.719564	87	2.79718	257	1.74747	175	2.08454	242	0.00444501
NewGene_5161	0.586304	215	1.64147	386	0.477109	154	1.35633	398	1.47252	341	1.0313	366	0.0307232
NewGene_5308	0.487328	24	0.58415	26	0.443238	20	1.45452	57	0.931208	37	0.78921	38	0.0330698
NewGene_5430	0.709534	80	0.652625	74	0.517365	58	1.20749	121	0.915664	91	0.97338	97	0.0394293
NewGene_5609	2.15602	248	1.55725	207	2.05716	226	3.39696	308	4.35555	369	3.19279	386	2.53e-05
NewGene_5845	1.02001	102	0.466685	53	0.861619	46	1.73211	131	1.49055	148	1.24852	151	0.0001645
NewGene_5846	3.51497	129	1.97652	65	2.54297	82	5.98903	175	8.12807	236	4.2401	150	0.000318335
NewGene_6177	0.819934	82	0.563542	56	0.774758	60	1.58429	134	1.59753	98	1.09363	110	0.00406912
NewGene_6729	0.394449	109	1.35099	283	0.402135	74	1.38126	307	0.948531	211	1.15335	258	0.041023
NewGene_6810	1.77245	313	2.38101	378	1.38182	215	3.19719	452	2.70105	379	3.06579	524	0.00171364
NewGene_6972	0.525516	66	0.685702	174	0.484713	117	0.765933	169	1.16449	219	0.822112	185	0.0302828
NewGene_7085	0.386013	46	0.297963	27	0.165748	18	0.375742	36	1.17494	92	0.448415	48	0.0375687
NewGene_7570	2.27887	1233	1.3311	648	2.20297	1046	3.62669	1567	3.9009	1672	4.37277	2290	2.88e-08
NewGene_7618	0.211963	21	0.261349	23	0.280494	24	0.638384	49	0.469045	36	0.449383	42	0.0332724
NewGene_7725	0.216309	29	0.52277	63	0.200884	24	0.577019	62	0.686143	73	0.563191	73	0.0397507
NewGene_83	0.981636	270	0.798662	257	0.930992	226	1.29818	379	1.46994	299	1.36288	419	0.000419159
NewGene_8998	0.400259	70	0.663323	91	0.531639	81	1.04574	127	0.890973	123	0.738193	113	0.0218576
NewGene_925	1.3929	158	1.53893	167	1.11319	116	2.16866	209	1.56619	151	2.4257	279	0.0161748
NewGene_9589	0.562039	101	0.732274	119	0.425265	67	1.10462	159	0.642388	92	1.0074	176	0.0434472
NewGene_9714	0.666153	75	0.526077	53	0.482247	52	1.06252	103	0.767784	75	0.919813	105	0.0197995
NewGene_9870	0.384488	50	0.368826	43	0.408912	46	0.87221	90	0.640079	65	0.860475	107	0.00302934
NewGene_9922	0.50511	42	0.328343	25	0.412109	33	0.918075	64	0.752622	57	0.594019	50	0.0336833
NewGene_9969	0.798479	127	1.77095	252	0.921618	128	2.73914	344	1.74941	218	1.87097	285	0.00803465
NewGene_9970	0.386279	18	1.65954	63	0.685014	29	3.22281	85	1.66853	60	2.75559	114	0.00749472
NewGene_9987	1.86787	103	2.48368	143	1.3016	70	5.61705	268	3.15776	126	3.01163	186	0.00529016
ENSG00000171570	9.63373	1060	8.65221	856	1.9409	188	0	0	0	0	0	0	3.46e-14
ENSG00000204165	2.04263	69	3.8536	119	3.56087	107	0.200714	4	0.233366	5	0.071575	3	3.5e-15
NewGene_2254	7.11935	732	1.7874	165	0.543122	49	0.449657	37	0.329893	27	0.370411	37	0.00158412
ENSG00000188766	2.97925	423	2.22289	359	1.30631	46	2.06162	90	2.32052	49	1.27668	60	0.0233705
ENSG00000277957	0.618532	87	4.63704	582	1.13324	139	0.258296	29	1.05801	118	0.417109	57	0.0481768
ENSG00000161939	7.93213	284	4.94519	159	4.26269	134	2.67917	77	0.729763	21	1.63987	57	1.13e-05
ENSG00000183479	4.37143	365	6.05452	456	3.57811	271	1.81827	116	1.21806	82	1.8748	113	1.26e-12
NewGene_10304	2.03433	212	1.98663	186	1.57186	144	0.401225	34	0.200576	17	1.22168	123	0.000430612
ENSG00000285130	0.429988	94	0.136784	28	0.554585	105	0.136707	27	0.209425	39	0.032594	8	0.0161714
ENSG00000163666	1.10136	43	0.99411	36	1.45362	50	0.343422	15	0.359908	15	0.687233	24	0.0115802
NewGene_7392	1.32374	80	1.27232	69	0.981647	52	0.407063	20	0.561964	27	0.623791	37	0.00241473
NewGene_255	1.32118	107	1.30591	95	2.95824	210	1.1576	75	0.441686	29	0.928847	73	0.00528915
ENSG00000113552	0.899136	80	0.716437	60	0.429633	45	0.200418	13	0.4374	33	0.281974	33	0.0109362
ENSG00000274791	6.70978	298	5.84995	233	9.19785	358	1.22732	44	5.56826	196	3.78743	163	0.00410072
NewGene_9684	9.15058	622	12.2807	760	5.07487	339	7.00041	350	4.03068	250	2.58381	176	0.0318793
ENSG00000162415	0.31631	74	0.281375	59	0.41388	84	0.063678	12	0.279855	52	0.168809	38	0.0331237
ENSG00000150636	0.604801	42	0.804454	38	0.905261	45	0.313403	12	0.345132	18	0.520182	30	0.0360803
NewGene_4151	1.03476	45	0.875748	37	1.23523	49	0.514432	19	0.672637	21	0.495406	22	0.0259484
ENSG00000107833	5.03067	175	3.92526	123	6.07025	186	0.816012	23	4.46019	124	2.58983	88	0.0256252
ENSG00000221916	1.63972	49	1.98039	53	1.52506	40	0.804816	19	1.16368	28	0.724355	21	0.0288636
ENSG00000134070	1.42363	197	0.854991	107	1.25758	153	0.696826	77	0.583054	64	0.594164	80	0.000783084
ENSG00000267216	1.87664	315	1.4484	219	1.25225	185	0.422994	57	1.34406	179	0.671932	110	0.00567328
ENSG00000215187	1.37899	52	1.52501	54	1.33024	45	0.864324	27	0.507771	16	0.81083	32	0.0290382
ENSG00000100985	1.13178	105	0.864763	72	1.04655	86	0.69364	52	0.22938	17	0.709833	64	0.0292675
NewGene_2125	0.740717	64	0.448502	38	0.692615	60	0.239852	19	0.25466	20	0.471149	44	0.0418982
ENSG00000284308	2.246	138	2.02969	114	1.88573	117	0.220663	17	0.911067	65	1.90763	112	0.0418339
ENSG00000177144	8.71963	418	3.10453	134	7.89844	332	3.34188	128	2.12252	81	5.41759	251	0.0156169
ENSG00000124103	1.01689	37	2.08828	68	1.67387	54	0.662261	20	1.11403	32	0.848242	30	0.0466903
ENSG00000284681	2.04397	114	3.40976	208	2.14775	98	1.50035	61	1.38531	60	1.61299	98	0.00947924
ENSG00000274933	0.57073	45	1.29056	92	1.05505	73	0.680022	43	0.56637	36	0.387487	30	0.0433629
ENSG00000100490	3.81959	259	0.980547	65	1.35814	80	1.14035	65	1.01334	59	1.21352	83	0.0491103
ENSG00000143184	48.7387	2643	29.5112	1438	53.9023	2566	22.6448	982	31.8784	1371	21.6155	1135	2.26e-05
NewGene_7309	0.836006	64	0.91616	67	0.899403	64	0.565283	37	0.433882	28	0.53614	43	0.029778
NewGene_10086	5.20141	74	4.28734	55	5.06803	63	1.98897	23	2.80428	32	3.80971	53	0.0451592
ENSG00000111886	1.85284	124	2.31903	139	2.3544	138	1.15376	62	1.23684	66	1.49088	97	0.00340649
ENSG00000143185	29.1565	654	27.5224	555	33.6841	663	16.0807	289	21.8145	388	16.4268	357	1.78e-06
ENSG00000196421	1.60364	62	1.76408	71	1.5831	63	0.717651	28	1.37367	46	0.937614	35	0.0438745
ENSG00000110944	10.4711	435	7.77526	290	10.9977	401	4.72345	157	7.70611	254	5.31384	214	0.0005627
ENSG00000243449	26.3944	459	18.2517	288	26.5084	403	16.0089	222	15.5098	213	12.1475	205	0.000256152
ENSG00000144278	0.465976	103	0.310425	62	0.485057	94	0.287716	51	0.170149	30	0.330668	67	0.0416201
ENSG00000011590	35.2317	2539	21.4276	1371	35.4055	2213	16.8046	949	22.0014	1271	17.7764	1231	3.6e-05
ENSG00000111012	3.86173	367	2.30574	198	4.55715	386	1.85625	141	3.46933	243	1.62238	156	0.0136593
ENSG00000196839	2.42667	144	1.73915	82	2.65479	143	1.86767	92	1.29489	63	0.910963	54	0.0429865
ENSG00000026297	3.94164	203	3.53663	175	3.39421	164	2.24845	93	2.17079	97	2.24902	125	0.00105624
ENSG00000146540	4.98218	290	2.57126	119	4.20915	192	2.74452	113	2.8685	118	2.24763	112	0.0171199
ENSG00000130413	1.15806	97	0.727608	70	0.945198	95	0.510407	33	0.710615	63	0.555018	57	0.0435673
NewGene_2604	1.42805	227	1.09539	148	1.55651	203	0.805819	72	0.814428	106	1.10739	167	0.0118835
ENSG00000198947	0.439496	111	0.350183	96	0.48957	104	0.154584	46	0.097262	43	0.184398	99	0.0371576
ENSG00000163220	8.75193	201	5.43375	112	7.5492	152	3.91729	72	5.68798	104	4.30991	96	0.0143583
ENSG00000177700	19.87	700	13.2671	420	16.7337	520	11.4624	325	10.6811	300	9.81422	333	0.000146728
ENSG00000172663	5.41358	311	4.46706	241	4.34233	263	2.51681	144	3.31777	150	3.43484	191	0.000237927
NewGene_1741	2.14788	119	1.70084	86	1.99191	97	1.52237	72	1.33657	61	0.742104	42	0.0493957
ENSG00000123892	4.71167	274	3.59922	188	5.22831	267	1.75875	82	4.33792	200	2.68008	151	0.023095
ENSG00000173621	0.883033	84	1.50118	131	1.05064	88	1.16572	71	0.612683	47	0.676237	64	0.0490239
ENSG00000204642	79.8623	4103	53.4203	2820	84.8309	3824	42.0788	1732	61.3325	2366	47.9189	2406	3.6e-06
ENSG00000169020	26.7226	387	21.304	278	23.1202	294	22.9663	266	11.6506	134	12.0432	169	0.0151094
ENSG00000077348	36.3597	1603	28.0708	1116	39.1236	1509	17.1373	608	26.7081	937	24.2152	1033	9.94e-05
ENSG00000136933	10.8639	659	7.45795	403	10.223	538	4.89353	232	7.37664	355	6.51551	388	0.00125338
ENSG00000159199	76.1116	1796	47.8925	1020	74.1647	1533	34.8747	656	52.3221	974	44.5796	1014	0.000409739
ENSG00000100294	3.69743	266	2.00473	131	2.99356	186	2.38273	144	1.59328	81	1.60221	126	0.0321472
ENSG00000100450	132.344	4593	92.0949	2874	120.119	3653	74.1465	2048	75.5642	2082	79.5283	2664	5.78e-07
ENSG00000108622	16.7984	760	11.1696	445	16.3207	647	8.28303	306	10.0442	353	11.3798	481	0.000667159
ENSG00000126457	171.661	9007	109.458	5259	177.23	8210	82.794	3534	114.842	4865	104.778	5426	8.13e-05
ENSG00000050730	2.79581	236	2.8335	221	3.53267	239	1.45419	99	1.92762	130	2.79489	211	0.00873547
ENSG00000104856	37.3945	3326	28.9372	2286	36.1886	2802	19.8219	1396	27.3935	1896	22.3564	1898	4.61e-06
ENSG00000224578	7.97218	498	5.62426	316	6.86872	376	4.28013	214	4.32009	214	5.14721	311	0.000892004
ENSG00000240972	160.178	5966	132.049	4419	162.663	5318	106.376	3167	107.888	3187	92.0669	3320	2.49e-08
ENSG00000106628	29.1752	1879	20.8141	1204	30.8121	1759	16.075	836	19.8057	1013	18.4032	1162	4.79e-05
ENSG00000183010	23.1618	1593	18.0174	1113	24.6493	1504	14.89	840	14.4884	815	13.889	963	6.03e-06
ENSG00000196497	6.94084	930	5.71329	716	11.6958	1342	3.5074	406	5.65091	630	6.55672	891	0.0111426
ENSG00000109016	2.06812	168	1.60319	117	2.53585	171	1.51313	91	1.45511	76	1.65199	122	0.0234013
ENSG00000167799	13.7786	416	8.93116	240	14.0051	372	9.00446	218	8.89763	214	7.0268	207	0.00704946
ENSG00000271741	3.45194	425	3.51065	388	3.48386	376	3.03312	298	1.90318	186	2.18526	261	0.00285402
ENSG00000229833	11.2806	257	13.1231	221	8.93825	163	11.1691	169	5.51384	93	7.42479	137	0.0277633
ENSG00000019582	5.98011	337	3.98355	202	6.59357	333	2.30239	108	4.90012	223	4.06027	222	0.0316084
ENSG00000184056	1.90326	193	2.42217	220	2.06743	191	1.32594	117	1.48317	130	1.25229	134	0.0058546
ENSG00000101546	11.3583	628	7.35666	365	14.1113	681	6.42417	282	8.18435	355	8.14184	430	0.00681593
ENSG00000099795	46.098	971	37.0915	702	38.9755	722	29.7621	501	24.3162	407	30.0372	613	8.02e-05
ENSG00000213928	7.89734	476	7.02471	368	9.832	474	6.71436	288	5.06273	231	5.98358	319	0.000788808
ENSG00000116661	2.63811	167	1.71698	134	1.62425	126	1.59988	80	1.34993	95	1.58165	95	0.0182019
ENSG00000162910	24.6812	777	18.0314	536	22.0695	616	16.7714	418	11.3968	313	16.2885	497	0.000522772
ENSG00000135636	1.60563	434	1.18109	289	1.62738	387	0.795073	173	1.06898	230	1.18315	310	0.00436833
ENSG00000213339	21.7251	1197	14.1755	680	25.6441	1209	12.0149	525	15.8336	692	14.1892	750	0.00293894
NewGene_10012	4.13628	722	3.78132	777	3.15474	812	1.84038	458	2.48307	525	2.18368	483	3.02e-07
